# Supplementary material for: Codium fragile Extract Ameliorates Respiratory Function by Controlling Allergic Inflammation in Ovalbumin-Induced Bronchial Disorders in Mice
Source: Mar Drugs. 2025 May 21;23(5):221. doi: 10.3390/md23050221 (PMC12113249; doi:10.3390/md23050221)
Supplement: Supplementary file 1 [file marinedrugs-23-00221-s001.zip]

Archive with 1 entries (1 files):
- marinedrugs-3621200-supplementary.pdf
